# Supplementary material for: IOBR: Multi-Omics Immuno-Oncology Biological Research to Decode Tumor Microenvironment and Signatures
Source: Front Immunol. 2021 Jul 2;12:687975. doi: 10.3389/fimmu.2021.687975 (PMC8283787; doi:10.3389/fimmu.2021.687975)
Supplement: Supplementary Table 2 — The signatures collected in IOBR were systematically categorized into 39 groups. The categories contain TME cell populations (classified either by deconvolution methods or cell types), signatures of immunophenotype, tumor metabolism, hypoxia, and EMT. [file Table_2.xlsx]

## Sheet: signatue.table
Full name	Short Group.name	Signatures
tumor process associated signatues	tumor_signature	CellCycle_Reg, Cell_cycle, DDR, Mismatch_Repair, Histones, Homologous_recombination, Nature_metabolism_Hypoxia, Molecular_Cancer_m6A, MT_exosome, Positive_regulation_of_exosomal_secretion, Ferroptosis, EV_Cell_2020
Epithelial-mesenchymal transition gene signatures	EMT	Pan_F_TBRs, EMT1, EMT2, EMT3, WNT_target
Biomarkers of Immunotherapy	io_biomarkers	TMEscore_CIR, TMEscoreA_CIR, TMEscoreB_CIR, T_cell_inflamed_GEP_Ayers_et_al, CD_8_T_effector, IPS_IPS, Immune_Checkpoint, Exhausted_CD8_Danaher_et_al, Pan_F_TBRs, Mismatch_Repair, APM
immune microenvironment relevant signatures	immu_microenvironment	GPAGs, PPAGs, Pan_F_TBRs, MDSC_Peng_et_al, TAM_Peng_et_al, MicroenvironmentScore_xCell, TMEscore, ImmuneScore_xCell, ImmuneScore_estimate, StromalScore_estimate
immune-suppression signatures	immu_suppression	Pan_F_TBRs, Fibroblasts_MCPcounter, Immune_Checkpoint, Exhausted_CD8_Danaher_et_al, MDSC_Wang_et_al, Macrophages_M2_cibersort, Tregs_quantiseq, T_cells_regulatory_(Tregs)_CIBERSORT
immune-exclustion signatures	immu_exclusion	Pan_F_TBRs, CAF_Peng_et_al, Fibroblasts_MCPcounter, CAFs_EPIC, EMT1, EMT2, WNT_target, TGFb_Family_Member_Receptor_Li_et_al, TGFb_Family_Member_Li_et_al, Macrophages_M2_CIBERSORT, Macrophages_M2_quantiseq, TAM_Peng_et_al
immune-exhaustion signatures	immu_exhaustion	Immune_Checkpoint, Exhausted_CD8_Danaher_et_al, T_cell_exhaustion_Peng_et_al, T_cells_regulatory_(Tregs)_CIBERSORT, T_cell_regulatory_Peng_et_al, ICB_resistance_Peng_et_al, StromalScore_estimate
TCR and BCR signaling pathway	TCR_BCR	TCR_signaling_Pathway_Li_et_al, REACTOME_DOWNSTREAM_TCR_SIGNALING, REACTOME_TCR_SIGNALING, BCR_Signaling_Pathway_Li_et_al, APM
TME asscociated signatures-1	tme_signatures1	GPAGs, PPAGs, Pan_F_TBRs, MDSC_Peng_et_al, TAM_Peng_et_al, MicroenvironmentScore_xCell, TMEscore, ImmuneScore_xCell, ImmuneScore_estimate, StromalScore_estimate, Fibroblasts_MCPcounter, Immune_Checkpoint, Exhausted_CD8_Danaher_et_al, MDSC_Wang_et_al, Macrophages_M2_cibersort, Tregs_quantiseq, T_cells_regulatory_(Tregs)_CIBERSORT, CAF_Peng_et_al, CAFs_EPIC, EMT1, EMT2, WNT_target, TGFb_Family_Memb…
TME asscociated signatures-2	tme_signatures2	DDR, CellCycle_Reg, Histones, EMT3, FGFR3_related, Cell_cycle, Homologous_recombination, Nucleotide_excision_repair, DNA_replication, Base_excision_repair, CD8_Rooney_et_al, B_cells_Rooney_et_al, Treg_Rooney_et_al, Macrophages_Rooney_et_al, Neutrophils_Rooney_et_al, NK_cells_Rooney_et_al, pDCs_Rooney_et_al, MHC_Class_I_Rooney_et_al, Co_stimulation_APC_Rooney_et_al, Co_stimulation_T_cell_Rooney_et…
B cells relevant signatres	Bcells	B_cells_naive_CIBERSORT, B_cells_memory_CIBERSORT, B_cells_quantiseq, B_cells_Rooney_et_al, B_cells_Danaher_et_al, B_cells_Bindea_et_al, B-cells_xCell, Class-switched_memory_B-cells_xCell, Memory_B-cells_xCell, naive_B-cells_xCell, pro_B-cells_xCell, Plasma_cells_CIBERSORT, Plasma_cells_xCell
T cells relevant signatres	Tcells	T_cells_CD8_CIBERSORT, T_cells_CD4_naive_CIBERSORT, T_cells_CD4_memory_resting_CIBERSORT, T_cells_CD4_memory_activated_CIBERSORT, T_cells_follicular_helper_CIBERSORT, T_cells_regulatory_(Tregs)_CIBERSORT, T_cells_gamma_delta_CIBERSORT, T_cells_MCPcounter, CD8_T_cells_MCPcounter, T_cells_CD4_quantiseq, T_cells_CD8_quantiseq, CD8_T_cells_Danaher_et_al, T_cells_Danaher_et_al, T_cells_Bindea_et_al, C…
DC relevant signatres	DCs	iDC_xCell, iDC_Bindea_et_al, Dendritic_cells_resting_CIBERSORT, Dendritic_cells_activated_CIBERSORT, Dendritic_cells_quantiseq, aDC_xCell, aDC_Bindea_et_al, DC_Bindea_et_al
Macrophages relevant signatres	Macrophages	Macrophages_M0_CIBERSORT, Macrophages_M1_CIBERSORT, Macrophages_M2_CIBERSORT, Macrophages_xCell, Macrophages_M1_xCell, Macrophages_M2_xCell, Macrophages_EPIC, Macrophages_M1_quantiseq, Macrophages_M2_quantiseq, Macrophages_Rooney_et_al, Macrophages_Danaher_et_al, Macrophages_Bindea_et_al, TAM_Peng_et_al
Neutrophils	Neutrophils	Neutrophils_CIBERSORT, Neutrophils_MCPcounter, Neutrophils_xCell, Neutrophils_quantiseq, Neutrophils_Rooney_et_al, Neutrophils_Danaher_et_al, Neutrophils_Bindea_et_al
Monoctes	Monocytes	Monocytes_CIBERSORT, Monocytes_xCell, Monocytes_quantiseq, MDSC_Wang_et_al, MDSC_Peng_et_al
CAFs relevant signatres	CAFs	CAFs_EPIC, Pan_F_TBRs, Fibroblasts_MCPcounter, Fibroblasts_xCell
NK cells	NK	NK_cells_resting_CIBERSORT, NK_cells_activated_CIBERSORT, NK_cells_MCPcounter, NK_cells_xCell, NK_cells_quantiseq, NK_cells_Rooney_et_al, NK_cells_Danaher_et_al, NK_cells_Bindea_et_al, NK_CD56dim_cells_Danaher_et_al, NK_CD56dim_cells_Bindea_et_al
ALL TME cell types	tme_cell_types	T_cells_CD8_CIBERSORT, T_cells_CD4_naive_CIBERSORT, T_cells_CD4_memory_resting_CIBERSORT, T_cells_CD4_memory_activated_CIBERSORT, T_cells_follicular_helper_CIBERSORT, T_cells_regulatory_(Tregs)_CIBERSORT, T_cells_gamma_delta_CIBERSORT, T_cells_MCPcounter, CD8_T_cells_MCPcounter, T_cells_CD4_quantiseq, T_cells_CD8_quantiseq, CD8_T_cells_Danaher_et_al, T_cells_Danaher_et_al, T_cells_Bindea_et_al, C…
CIBERSORT	CIBERSORT	B_cells_naive_CIBERSORT, B_cells_memory_CIBERSORT, Plasma_cells_CIBERSORT, T_cells_CD8_CIBERSORT, T_cells_CD4_naive_CIBERSORT, T_cells_CD4_memory_resting_CIBERSORT, T_cells_CD4_memory_activated_CIBERSORT, T_cells_follicular_helper_CIBERSORT, T_cells_regulatory_(Tregs)_CIBERSORT, T_cells_gamma_delta_CIBERSORT, NK_cells_resting_CIBERSORT, NK_cells_activated_CIBERSORT, Monocytes_CIBERSORT, Macrophag…
MCPcounter	MCPcounter	T_cells_MCPcounter, CD8_T_cells_MCPcounter, Cytotoxic_lymphocytes_MCPcounter, NK_cells_MCPcounter, B_lineage_MCPcounter, Monocytic_lineage_MCPcounter, Myeloid_dendritic_cells_MCPcounter, Neutrophils_MCPcounter, Endothelial_cells_MCPcounter, Fibroblasts_MCPcounter
EPIC	EPIC	Bcells_EPIC, CAFs_EPIC, CD4_Tcells_EPIC, CD8_Tcells_EPIC, Endothelial_EPIC, Macrophages_EPIC, NKcells_EPIC, otherCells_EPIC
xCell	xCell	aDC_xCell, Adipocytes_xCell, Astrocytes_xCell, B-cells_xCell, Basophils_xCell, CD4+_memory_T-cells_xCell, CD4+_naive_T-cells_xCell, CD4+_T-cells_xCell, CD4+_Tcm_xCell, CD4+_Tem_xCell, CD8+_naive_T-cells_xCell, CD8+_T-cells_xCell, CD8+_Tcm_xCell, CD8+_Tem_xCell, cDC_xCell, Chondrocytes_xCell, Class-switched_memory_B-cells_xCell, CLP_xCell, CMP_xCell, DC_xCell, Endothelial_cells_xCell, Eosinophils_…
quanTIseq	quanTIseq	B_cells_quantiseq, Macrophages_M1_quantiseq, Macrophages_M2_quantiseq, Monocytes_quantiseq, Neutrophils_quantiseq, NK_cells_quantiseq, T_cells_CD4_quantiseq, T_cells_CD8_quantiseq, Tregs_quantiseq, Dendritic_cells_quantiseq, Other_quantiseq
ESTIMATE	ESTIMATE	StromalScore_estimate, ImmuneScore_estimate, ESTIMATEScore_estimate, TumorPurity_estimate
Immunephenoscore	IPS	MHC_IPS, EC_IPS, SC_IPS, CP_IPS, AZ_IPS, IPS_IPS
TIMER	TIMER	B_cell_TIMER, T_cell_CD4_TIMER, T_cell_CD8_TIMER, Neutrophil_TIMER, Macrophage_TIMER, DC_TIMER
Fatty acid metabolism relevant signatres	fatty_acid_metabolism	HALLMARK_FATTY_ACID_METABOLISM, GO_CELLULAR_RESPONSE_TO_FATTY_ACID, GO_FATTY_ACID_BETA_OXIDATION, GO_FATTY_ACID_BIOSYNTHETIC_PROCESS, GO_FATTY_ACID_CATABOLIC_PROCESS, GO_FATTY_ACID_DERIVATIVE_TRANSPORT, GO_FATTY_ACID_ELONGATION, GO_FATTY_ACID_HOMEOSTASIS, GO_FATTY_ACID_METABOLIC_PROCESS, GO_FATTY_ACID_TRANSPORT, GO_LONG_CHAIN_FATTY_ACID_TRANSPORT, GO_RESPONSE_TO_FATTY_ACID, GO_FATTY_ACID_BINDING,…
Hypoxia signatures	hypoxia_signature	Glycolysis, Winter_hypoxia_signature, Hu_hypoxia_signature, HALLMARK_GLYCOLYSIS, KEGG_GLYCOLYSIS_GLUCONEOGENESIS, REACTOME_GLYCOLYSIS, HALLMARK_HYPOXIA, Oxidative_Phosphorylation, HALLMARK_OXIDATIVE_PHOSPHORYLATION, GO_OXIDATIVE_DEMETHYLATION, GO_OXIDATIVE_PHOSPHORYLATION, GO_RESPONSE_TO_OXIDATIVE_STRESS, KEGG_OXIDATIVE_PHOSPHORYLATION
Cholesteroal metabolism signatures	cholesterol_metabolism	Cholesterol_Biosynthesis, HALLMARK_CHOLESTEROL_HOMEOSTASIS, GO_CHOLESTEROL_EFFLUX, GO_REVERSE_CHOLESTEROL_TRANSPORT, REACTOME_CHOLESTEROL_BIOSYNTHESIS, Steroid_Hormone_Metabolism, Steroid_Biosynthesis, Steroid_Hormone_Biosynthesis, GO_RESPONSE_TO_CORTICOSTEROID, GO_RESPONSE_TO_STEROID_HORMONE, GO_STEROID_BIOSYNTHETIC_PROCESS, GO_STEROID_CATABOLIC_PROCESS, GO_STEROID_METABOLIC_PROCESS, GO_STEROID_…
All metabolism signatures	Metabolism	Cardiolipin_Metabolism, Cardiolipin_Biosynthesis, Cholesterol_Biosynthesis, Citric_Acid_Cycle, Cyclooxygenase_Arachidonic_Acid_Metabolism, Prostaglandin_Biosynthesis, Purine_Biosynthesis, Pyrimidine_Biosynthesis, Dopamine_Biosynthesis, Epinephrine_Biosynthesis, Norepinephrine_Biosynthesis, Fatty_Acid_Degradation, Fatty_Acid_Elongation, Fatty_Acid_Biosynthesis, Folate_One_Carbon_Metabolism, Folate…
All tumor hallmark gene signatures	hallmark	HALLMARK_ADIPOGENESIS, HALLMARK_ALLOGRAFT_REJECTION, HALLMARK_ANDROGEN_RESPONSE, HALLMARK_ANGIOGENESIS, HALLMARK_APICAL_JUNCTION, HALLMARK_APICAL_SURFACE, HALLMARK_APOPTOSIS, HALLMARK_BILE_ACID_METABOLISM, HALLMARK_CHOLESTEROL_HOMEOSTASIS, HALLMARK_COAGULATION, HALLMARK_COMPLEMENT, HALLMARK_DNA_REPAIR, HALLMARK_E2F_TARGETS, HALLMARK_EPITHELIAL_MESENCHYMAL_TRANSITION, HALLMARK_ESTROGEN_RESPONSE_EA…
HALLMARK asscociated hallmark-1	hallmark1	HALLMARK_ADIPOGENESIS, HALLMARK_ALLOGRAFT_REJECTION, HALLMARK_ANDROGEN_RESPONSE, HALLMARK_ANGIOGENESIS, HALLMARK_APICAL_JUNCTION, HALLMARK_APICAL_SURFACE, HALLMARK_APOPTOSIS, HALLMARK_BILE_ACID_METABOLISM, HALLMARK_CHOLESTEROL_HOMEOSTASIS, HALLMARK_COAGULATION, HALLMARK_COMPLEMENT, HALLMARK_DNA_REPAIR, HALLMARK_E2F_TARGETS, HALLMARK_EPITHELIAL_MESENCHYMAL_TRANSITION, HALLMARK_ESTROGEN_RESPONSE_EA…
HALLMARK asscociated hallmark-2	hallmark2	HALLMARK_FATTY_ACID_METABOLISM, HALLMARK_G2M_CHECKPOINT, HALLMARK_GLYCOLYSIS, HALLMARK_HEDGEHOG_SIGNALING, HALLMARK_HEME_METABOLISM, HALLMARK_HYPOXIA, HALLMARK_IL2_STAT5_SIGNALING, HALLMARK_IL6_JAK_STAT3_SIGNALING, HALLMARK_INFLAMMATORY_RESPONSE, HALLMARK_INTERFERON_ALPHA_RESPONSE, HALLMARK_INTERFERON_GAMMA_RESPONSE, HALLMARK_KRAS_SIGNALING_DN, HALLMARK_KRAS_SIGNALING_UP, HALLMARK_MITOTIC_SPINDLE…
HALLMARK asscociated hallmark-3	hallmark3	HALLMARK_MYC_TARGETS_V2, HALLMARK_MYOGENESIS, HALLMARK_NOTCH_SIGNALING, HALLMARK_OXIDATIVE_PHOSPHORYLATION, HALLMARK_P53_PATHWAY, HALLMARK_PANCREAS_BETA_CELLS, HALLMARK_PEROXISOME, HALLMARK_PI3K_AKT_MTOR_SIGNALING, HALLMARK_PROTEIN_SECRETION, HALLMARK_REACTIVE_OXIGEN_SPECIES_PATHWAY, HALLMARK_SPERMATOGENESIS, HALLMARK_TGF_BETA_SIGNALING, HALLMARK_TNFA_SIGNALING_VIA_NFKB, HALLMARK_UNFOLDED_PROTEIN…
Signatures derived from Rooney.et.al	Rooney_et_al	CD8_Rooney_et_al, B_cells_Rooney_et_al, Treg_Rooney_et_al, Macrophages_Rooney_et_al, Neutrophils_Rooney_et_al, NK_cells_Rooney_et_al, pDCs_Rooney_et_al, MHC_Class_I_Rooney_et_al, Co_stimulation_APC_Rooney_et_al, Co_stimulation_T_cell_Rooney_et_al, Co_inhibition_APC_Rooney_et_al, Co_inhibition_T_cell_Rooney_et_al, Type_I_IFN_Reponse_Rooney_et_al, Type_II_IFN_Reponse_Rooney_et_al, Cytolytic_Activit…
Signatures derived from Bindea.et.al	Bindea_et_al	B_cells_Bindea_et_al, T_cells_Bindea_et_al, T_helper_cells_Bindea_et_al, Tcm_Bindea_et_al, Tem_Bindea_et_al, Th1_cells_Bindea_et_al, Th2_cells_Bindea_et_al, TFH_Bindea_et_al, Th17_cells_Bindea_et_al, CD8_T_cells_Bindea_et_al, Tgd_Bindea_et_al, Cytotoxic_cells_Bindea_et_al, NK_cells_Bindea_et_al, NK_CD56dim_cells_Bindea_et_al, DC_Bindea_et_al, iDC_Bindea_et_al, aDC_Bindea_et_al, Eosinophils_Bindea…
Signatures derived from Li.et.al	Li_et_al	Antigen_Processing_and_Presentation_Li_et_al, Antimicrobials_Li_et_al, BCR_Signaling_Pathway_Li_et_al, Chemokines_Li_et_al, Chemokine_Receptors_Li_et_al, Cytokines_Li_et_al, Cytokine_Receptors_Li_et_al, Interferons_Li_et_al, Interferon_Receptor_Li_et_al, Interleukins_Li_et_al, Interleukins_Receptor_Li_et_al, Natural_Killer_Cell_Cytotoxicity_Li_et_al, TCR_signaling_Pathway_Li_et_al, TGFb_Family_Me…
Signatures derived from Peng.et.al	Peng_et_al	T_cell_accumulation_Peng_et_al, T_cell_exhaustion_Peng_et_al, T_cell_regulatory_Peng_et_al, ICB_resistance_Peng_et_al, MDSC_Peng_et_al, TAM_Peng_et_al, CAF_Peng_et_al
